# Supplementary material for: From mechanism to application: Decrypting light‐regulated denitrifying microbiome through geometric deep learning
Source: Imeta. 2024 Jan 6;3(1):e162. doi: 10.1002/imt2.162 (PMC10989148; doi:10.1002/imt2.162)
Supplement: Supplementary file 2 — Table S1: Statistic summary of unigenes obtained through clean reads assembly. Table S2: Highly expressed genes that encode phototransduction of blue and yellow light datasets. Table S3: Annotations of nitrate‐ and nitrite‐related genes, i.e. partial denitrification genes (PDGs). Table S4: Pathways enrichment analysis on the HGPs and SGPs of blue and yellow light. Table S5: Topological properties of HGPs and SGPs. [file IMT2-3-e162-s001.xlsx]

## Sheet: Contents
Table of Contents
Dataset S1. Topological properties of blue light's HGP
Dataset S2. Topological properties of yellow light's HGP
Dataset S3. Topological properties of blue light's SGP
Dataset S4. Topological properties of yellow light's SGP
Dataset S5. Landmark genes of blue light
Dataset S6. landmark genes of yellow light
Dataset S7. Subcellular information and functional annotations of critical light-induced metabolism pathways.
Table S1. Statistic summary of unigenes obtained through clean reads assembly
Table S2. Highly expressed genes that encode phototransduction of blue and yellow light datasets.
Table S3. Annotations of nitrate- and nitrite-related genes, i.e. partial denitrification genes (PDGs).
Table S4. Pathways enrichment analysis on the HGPs and SGPs of blue and yellow light.
Table S5. Topological properties of HGPs and SGPs.
Source data of Figure 2A
Source data of Figure 3A
Source data of Figure 3B
Source data of Figure 3C
Source data of Figure 3D
Source data of Figure 3E
Source data of Figure 4C
Source data of Figure 4D
Source data of Figure 4E
Source data of Figure 4F
Source data of Figure 5B
Source data of Figure 5C
Source data of Figure 5D
Source data of Figure 5EF

## Sheet: Dataset S1
Dataset S1. Topological properties of blue light's hub gene panel (HGP).
Description	gene_id	Degree	Weighted degree	Modularity class	Eccentricity	Closeness centrality	Harmonic closeness	Betweeness centrality	Clustering coefficient
ubiquinol-cytochrome c reductase cytochrome b subunit	g_26961	23	41.3182	0	4	0.516667	0.625	0.0345729	0.458874
flagellum-specific ATP synthase	g_10722	21	37.605	0	4	0.488189	0.596774	0.0453221	0.405263
sulfate adenylyltransferase subunit 2	g_28417	20	35.8415	0	4	0.48062	0.587366	0.0180463	0.502924
glucose-6-phosphate isomerase	g_35573	19	33.7406	0	4	0.496	0.590054	0.0275859	0.48366
outer membrane protein	g_23577	19	33.7322	0	4	0.48062	0.581989	0.0235072	0.464052
isocitrate dehydrogenase	g_34655	18	32.2335	0	4	0.48062	0.573925	0.0140454	0.544118
pyruvate kinase	g_33102	18	32.1831	0	3	0.508197	0.591398	0.0241882	0.470588
dTDP-glucose 4,6-dehydratase	g_38559	18	32.1648	0	4	0.5	0.587366	0.0244416	0.529412
flagellar biosynthesis protein FlhB	g_14330	17	30.288	0	4	0.455882	0.552419	0.0101813	0.658333
aspartyl-tRNA(Asn)/glutamyl-tRNA(Gln) amidotransferase subunit A	g_15019	17	30.0555	0	4	0.476923	0.567204	0.0408509	0.5
glutamate dehydrogenase (NADP+)	g_08083	17	29.8911	0	4	0.452555	0.552419	0.0351029	0.508333
nitrite reductase (NO-forming)	g_06597	16	28.5397	0	4	0.473282	0.557796	0.0132649	0.647619
flagellar motor switch protein FliM	g_06237	16	28.5256	0	4	0.442857	0.538978	0.00695357	0.685714
glutathione S-transferase	g_24930	15	26.2931	0	4	0.462687	0.545699	0.02468	0.571429
chemotaxis protein MotA	g_35105	15	26.1781	0	3	0.496	0.567204	0.0212566	0.571429
carbonic anhydrase	g_33366	14	24.4754	0	4	0.459259	0.53629	0.00773682	0.628205
23S rRNA (cytosine1962-C5)-methyltransferase	g_06016	13	22.5261	0	4	0.416107	0.501344	0.00253776	0.727273
nitric oxide reductase subunit B	g_38240	13	22.3426	0	4	0.430556	0.512097	0.00795843	0.69697
methyl-accepting chemotaxis protein	g_23781	12	20.2976	0	4	0.469697	0.533602	0.0282923	0.545455
myo-inositol-1-phosphate synthase	g_55228	11	18.9182	0	4	0.427586	0.495968	0.0103361	0.644444
MFS transporter, NNP family, nitrate/nitrite transporter	g_19066	4	5.67692	0	5	0.346369	0.383602	0	0.666667
acetyl-CoA C-acetyltransferase	g_11907	18	32.0283	1	4	0.462687	0.560484	0.0184808	0.580882
ATP-binding protein involved in chromosome partitioning	g_12493	17	30.0649	1	4	0.459259	0.552419	0.0208709	0.6
acetyl-CoA C-acetyltransferase	g_18403	17	29.974	1	4	0.48062	0.569892	0.0491284	0.5
type IV pilus assembly protein PilA	g_20098	15	26.5155	1	4	0.418919	0.514785	0.00608259	0.67033
STE24 endopeptidase	g_17320	15	26.4667	1	4	0.427586	0.520161	0.00764502	0.659341
methyl-accepting chemotaxis protein	g_34069	15	26.3337	1	4	0.410596	0.508065	0.00736067	0.681319
chemotaxis protein MotB	g_19622	15	26.2604	1	4	0.43662	0.528226	0.0309444	0.516484
type IV pilus assembly protein PilA	g_52123	15	26.0419	1	4	0.43662	0.528226	0.0267497	0.538462
flagellar hook-associated protein 1	g_27359	14	24.3109	1	4	0.413333	0.504032	0.0126591	0.589744
23S rRNA (cytosine1962-C5)-methyltransferase	g_37985	13	22.4489	1	4	0.430556	0.512097	0.0146673	0.606061
dihydrolipoamide dehydrogenase	g_19627	12	20.6722	1	4	0.421769	0.497312	0.0162709	0.6
molecular chaperone HtpG	g_22023	11	18.9097	1	4	0.413333	0.485215	0.00565999	0.733333
flagellin	g_55742	11	18.6625	1	4	0.446043	0.512097	0.02659	0.466667
molecular chaperone DnaK	g_03874	10	17.0559	1	4	0.394904	0.462366	0.00683934	0.722222
flagellin	g_50142	10	16.9827	1	4	0.4	0.469086	0.0105333	0.611111
flagellar biosynthesis protein FlhF	g_10542	7	11.2146	1	5	0.352273	0.411559	0.00120653	0.8
23S rRNA pseudouridine2605 synthase	g_34744	6	9.38895	1	5	0.358382	0.410484	0.0114861	0.6
4-hydroxy-tetrahydrodipicolinate reductase	g_00438	19	33.8546	2	3	0.516667	0.602151	0.0385051	0.405229
argininosuccinate synthase	g_22971	17	30.151	2	4	0.488189	0.573925	0.0227807	0.533333
two-component system, chemotaxis family, chemotaxis protein CheV	g_33340	16	28.3295	2	3	0.521008	0.58871	0.0268559	0.495238
acetylornithine/N-succinyldiaminopimelate aminotransferase	g_21195	16	28.2607	2	3	0.488189	0.567204	0.0216144	0.52381
glutathione S-transferase	g_29251	15	26.4658	2	4	0.462687	0.544355	0.00871977	0.637363
flagellar hook-associated protein 2	g_31812	15	26.1735	2	4	0.469697	0.551075	0.0527473	0.505495
outer membrane protein insertion porin family	g_15716	14	24.6301	2	3	0.473282	0.545699	0.0188693	0.564103
leucyl-tRNA synthetase	g_16779	14	24.2466	2	3	0.484375	0.553763	0.0292896	0.525641
flagellin	g_14403	13	22.3479	2	4	0.439716	0.518817	0.0152413	0.575758
homoserine dehydrogenase	g_03176	10	16.9772	2	4	0.469697	0.522849	0.0230718	0.5
acetyl-CoA C-acetyltransferase	g_11147	15	25.9642	3	3	0.508197	0.575269	0.0538313	0.43956
flagellin	g_05066	14	24.2929	3	3	0.48062	0.551075	0.0434967	0.461538
glutamine synthetase	g_18966	14	24.2789	3	3	0.469697	0.543011	0.0355784	0.525641
flagellin	g_27535	14	24.1835	3	3	0.488189	0.556452	0.0331537	0.487179
superoxide dismutase, Fe-Mn family	g_41985	12	20.8493	3	5	0.394904	0.480376	0.0119826	0.6
4-hydroxy-tetrahydrodipicolinate synthase	g_47987	12	20.8493	3	5	0.394904	0.480376	0.0119826	0.6
nitrate reductase / nitrite oxidoreductase, alpha subunit	g_51049	12	20.8266	3	3	0.449275	0.516129	0.00912626	0.6
MurE/MurF fusion protein	g_16221	12	20.6766	3	4	0.452555	0.520161	0.0240231	0.618182
dihydrolipoamide dehydrogenase	g_19885	11	18.991	3	3	0.430556	0.494624	0.00888239	0.688889
ribonuclease E	g_00204	11	18.8592	3	4	0.389937	0.47043	0.0149554	0.533333
16S rRNA (cytosine967-C5)-methyltransferase	g_10137	11	18.8128	3	4	0.424658	0.491935	0.0244062	0.511111
small subunit ribosomal protein S1	g_09409	10	17.2511	3	4	0.394904	0.466398	0.00568159	0.722222
solute carrier family 10 (sodium/bile acid cotransporter), member 7	g_22481	10	17.0524	3	4	0.421769	0.485215	0.00689892	0.638889
large subunit ribosomal protein L2	g_00754	9	15.0868	3	4	0.392405	0.451613	0.015596	0.678571
glutamate dehydrogenase (NADP+)	g_48492	7	11.3242	3	5	0.378049	0.431989	0.00264183	0.666667
elongation factor Tu	g_50706	2	2	4	0	0	0	0	0

## Sheet: Dataset S2
Dataset S2. Topological properties of yellow light's hub gene panel (HGP).
Description	gene_id	Degree	Weighted degree	Modularity class	Eccentricity	Closeness centrality	Harmonic closeness	Betweeness centrality	Clustering coefficient
molecular chaperone DnaK	g_03874	10	17.015	0	3	0.769231	0.883333	0.00105042	0.75
molecular chaperone HtpG	g_22023	9	15.3478	0	3	0.714286	0.833333	0	0.857143
ATP-dependent Clp protease ATP-binding subunit ClpB	g_37568	11	19.1534	0	2	0.909091	0.95	0.0304622	0.644444
molecular chaperone DnaK	g_38292	11	18.9783	0	2	0.909091	0.95	0.0304622	0.644444
tartronate-semialdehyde synthase	g_17714	10	17.2883	0	3	0.769231	0.883333	0.00105042	0.861111
type IV pilus assembly protein PilA	g_20098	10	17.1941	0	3	0.769231	0.883333	0.00105042	0.861111
type IV pilus assembly protein PilA	g_31469	11	19.0801	0	2	0.909091	0.95	0.0304622	0.644444
type IV pilus assembly protein PilA	g_52123	9	15.126	0	3	0.714286	0.833333	0	0.857143
two-component system, LuxR family, sensor histidine kinase DctS	g_26479	10	16.9965	0	3	0.769231	0.883333	0.00105042	0.861111
UPF0716 protein FxsA	g_55969	6	9.35238	1	2	0.625	0.7	0.0661765	0.4
molecular chaperone DnaK	g_55811	3	3.85388	1	3	0.4	0.45	0	1
nitrous-oxide reductase	g_11709	2	2	2	0	0	0	0	0
MFS transporter, NNP family, nitrate/nitrite transporter	g_19066	2	2	3	0	0	0	0	0
type IV pilus assembly protein PilA	g_22211	2	2	4	0	0	0	0	0

## Sheet: Dataset S3
Dataset S3. Topological properties of blue light's signaling gene pnael (SGP).
Description	gene_id	Degree	Weighted degree	Modularity class	Eccentricity	Closeness centrality	Harmonic closeness	Betweeness centrality	Clustering coefficient
dynamin 1-like protein	g_12379	34	62.9085	0	6	0.398406	0.482583	0.00508709	0.732955
serine/threonine kinase 3	g_15638	34	62.6824	0	6	0.381679	0.467583	0.0017804	0.75
peroxiredoxin 2/4	g_19758	26	46.7982	0	6	0.361664	0.435667	0.00181234	0.803333
acetyl-CoA C-acetyltransferase	g_12821	36	65.1452	0	6	0.413223	0.498417	0.0122296	0.608403
3-hydroxybutyryl-CoA dehydrogenase	g_17750	40	74.3483	0	6	0.404858	0.499667	0.00472555	0.641026
electron transfer flavoprotein beta subunit	g_05761	38	70.5458	0	6	0.404858	0.495083	0.00671202	0.66967
glycylpeptide N-tetradecanoyltransferase	g_00160	31	56.1279	0	6	0.390625	0.470917	0.00651168	0.641379
GSH-dependent disulfide-bond oxidoreductase	g_07125	38	68.6488	0	7	0.416667	0.506929	0.0234122	0.438438
developmentally-regulated GTP-binding protein	g_25535	30	55.5264	0	6	0.383142	0.461333	0.00232981	0.805419
pyruvyl transferase EpsO	g_41334	39	71.3776	0	6	0.407332	0.49925	0.013004	0.573257
hexokinase	g_16463	20	35.5175	0	7	0.40404	0.465679	0.0101902	0.538012
bacterioferritin	g_09246	38	69.4235	0	6	0.422833	0.508833	0.0120022	0.539039
bifunctional glutamyl/prolyl-tRNA synthetase	g_11623	34	62.8566	0	6	0.385356	0.472583	0.00280714	0.768939
heme a synthase	g_40498	22	38.9062	0	5	0.37594	0.441917	0.023844	0.752381
dihydropyrimidine dehydrogenase (NADP+)	g_07914	37	68.8175	0	6	0.389864	0.482583	0.00452624	0.74127
dCTP deaminase	g_08894	43	78.7532	0	6	0.424628	0.521333	0.0265819	0.505226
CTP synthase	g_12899	39	72.7445	0	6	0.398406	0.493417	0.0061476	0.665718
5'-nucleotidase	g_15368	44	80.7922	0	6	0.431034	0.525917	0.0247252	0.529347
orotate phosphoribosyltransferase	g_28664	18	31.3468	0	7	0.328407	0.391845	0.0193578	0.514706
ATP-dependent RNA helicase DDX3X	g_10303	38	70.9261	0	6	0.3861	0.482583	0.00365066	0.738739
ATP-dependent RNA helicase DDX3X	g_32110	35	64.8895	0	6	0.392927	0.478417	0.00254888	0.727273
myo-inositol-1-phosphate synthase	g_31844	35	65.2869	0	6	0.376648	0.468	0.000729767	0.809269
isopentenyl-diphosphate Delta-isomerase	g_06392	36	66.4272	0	6	0.390625	0.480667	0.0230333	0.689076
hydroxymethylglutaryl-CoA reductase (NADPH)	g_13721	38	70.347	0	6	0.392157	0.486333	0.00664091	0.722222
hydroxymethylglutaryl-CoA reductase (NADPH)	g_30768	38	70.5458	0	6	0.404858	0.495083	0.00671202	0.66967
calmodulin	g_08757	39	71.9816	0	6	0.407332	0.499667	0.00602288	0.648649
calmodulin	g_09501	37	68.0089	0	6	0.371747	0.466667	0.0576512	0.657143
guanine nucleotide-binding protein G(I)/G(S)/G(T) subunit beta-1	g_24609	40	74.4203	0	6	0.411523	0.504667	0.00629932	0.643725
guanine nucleotide-binding protein G(I)/G(S)/G(T) subunit beta-1	g_33597	35	65.2869	0	6	0.376648	0.468	0.000729767	0.809269
guanine nucleotide-binding protein G(I)/G(S)/G(T) subunit beta-1	g_48714	32	58.7524	0	6	0.376648	0.460917	0.00453484	0.765591
calmodulin	g_49798	33	60.3703	0	6	0.404858	0.485083	0.0139202	0.633065
nitrogen fixation protein NifU and related proteins	g_05435	31	56.3678	0	6	0.386847	0.469667	0.0169502	0.735632
2-iminobutanoate/2-iminopropanoate deaminase	g_23079	26	46.7506	0	6	0.353982	0.430833	0.00397515	0.81
glycylpeptide N-tetradecanoyltransferase	g_34635	17	29.7401	0	6	0.38835	0.44175	0.0018328	0.616667
GTP cyclohydrolase II	g_27025	36	65.2544	0	6	0.411523	0.498	0.0134721	0.522689
dihydropteridine reductase	g_29016	32	58.3177	0	6	0.392927	0.47675	0.0168644	0.729032
phosphoglucomutase	g_13937	17	29.6504	0	6	0.34662	0.404667	0.000281492	0.858333
glutaryl-CoA dehydrogenase	g_51545	35	63.6885	0	6	0.40404	0.489667	0.00830723	0.638146
peptide-methionine (R)-S-oxide reductase	g_06307	12	20.362	0	7	0.359066	0.406512	0.000657144	0.709091
translation initiation factor 5	g_14452	14	24.1098	1	6	0.348432	0.400083	0.00793869	0.461538
Zn2+/Cd2+-exporting ATPase	g_17299	17	29.9509	1	7	0.366972	0.425679	0.00332483	0.55
cyclopropane-fatty-acyl-phospholipid synthase	g_25050	16	28.3004	1	7	0.373134	0.430845	0.00365553	0.619048
NADPH2 dehydrogenase	g_35257	11	18.634	1	7	0.336134	0.379512	0.00693802	0.488889
cob(I)alamin adenosyltransferase	g_37793	27	48.3506	1	6	0.4158	0.48675	0.0304309	0.363077
nucleoside triphosphate pyrophosphatase	g_18008	9	15.0996	1	7	0.326797	0.36894	0.00238134	0.607143
alkyl hydroperoxide reductase 1	g_21175	15	26.381	1	7	0.369686	0.425429	0.00310314	0.648352
translation initiation factor 5	g_34929	11	18.8531	1	7	0.34188	0.389262	0.00146431	0.644444
UDP-glucose 4-epimerase	g_01398	11	18.9381	1	7	0.34662	0.395095	0.000692903	0.733333
fatty acid kinase	g_44092	22	39.2115	1	7	0.392157	0.461512	0.0115219	0.461905
thiosulfate/3-mercaptopyruvate sulfurtransferase	g_15023	13	22.1769	1	8	0.343643	0.39681	0.00692407	0.454545
(E)-4-hydroxy-3-methylbut-2-enyl-diphosphate synthase	g_34421	28	50.1604	1	7	0.406504	0.481512	0.0210861	0.42735
glutamate-5-semialdehyde dehydrogenase	g_16668	5	7.49793	1	8	0.2849	0.31681	0.000352898	0.666667
NADPH:quinone reductase	g_02736	14	24.2715	1	7	0.371058	0.427429	0.0031788	0.602564
hydroxymethylglutaryl-CoA synthase	g_16648	5	7.47996	1	8	0.305344	0.337226	0.00140793	0.666667
peroxiredoxin 2/4	g_28218	3	3.81659	2	2	0.571429	0.625	0	1
cysteine desulfurase	g_33792	6	9.34098	2	1	1	1	0.000152141	0.6
peptidylprolyl isomerase	g_08034	5	7.56878	2	2	0.8	0.875	2.17344e-05	0.833333
SUN family beta-glucosidase	g_26687	4	5.6568	2	2	0.666667	0.75	0	1
dye decolorizing peroxidase	g_42457	4	5.69091	2	2	0.666667	0.75	0	1
translocator protein	g_17636	11	19.0608	3	7	0.239521	0.282179	0.0169528	0.844444
mitofusin 2	g_29816	5	7.48603	3	8	0.194742	0.220833	0.0256901	0.666667
P-type Ca2+ transporter type 2C	g_07008	13	23.0086	3	7	0.28169	0.337262	0.00583299	0.818182
N-glycosidase YbiA	g_08667	11	19.0795	3	7	0.250941	0.293095	0.000253855	0.955556
deoxyribonuclease-1-like protein	g_27289	13	22.8434	3	7	0.28169	0.337262	0.00583299	0.818182
lysosomal alpha-glucosidase	g_29373	14	24.8437	3	6	0.302115	0.357167	0.0245994	0.717949
nucleoside-diphosphate kinase	g_29318	14	24.9161	3	7	0.296736	0.354429	0.02131	0.717949
protein transport protein SEC61 subunit alpha	g_15741	11	19.261	3	7	0.239521	0.282179	0.0169528	0.844444
farnesyl diphosphate synthase	g_00885	11	19.0151	3	7	0.250941	0.293095	0.000253855	0.955556
calmodulin	g_31770	14	24.7838	3	7	0.282087	0.339762	0.00789675	0.717949
YidC/Oxa1 family membrane protein insertase	g_01427	5	7.52428	3	9	0.163666	0.184093	0.0172571	0.5
2-iminobutanoate/2-iminopropanoate deaminase	g_09525	15	26.1237	3	7	0.302572	0.359345	0.0277974	0.483516
DOPA 4,5-dioxygenase	g_30333	9	15.1961	3	7	0.249066	0.286345	0.00040688	0.821429
acyloxyacyl hydrolase	g_32790	4	5.65986	3	8	0.236686	0.263179	0	1
protein-S-isoprenylcysteine O-methyltransferase	g_17218	4	5.66755	3	8	0.232829	0.257595	0	1
endopolyphosphatase	g_34417	3	3.82073	3	10	0.140746	0.152744	0	1
preprotein translocase subunit SecG	g_19272	3	3.85388	3	10	0.140746	0.152744	0	1
serine O-acetyltransferase	g_17959	23	41.1985	4	7	0.394477	0.466262	0.00456085	0.536797
acetyl-CoA C-acetyltransferase	g_02496	27	48.1667	4	7	0.40568	0.483595	0.0178089	0.458462
peptidylprolyl isomerase	g_09847	34	61.6615	4	7	0.423729	0.509595	0.0139537	0.50947
peptide-methionine (S)-S-oxide reductase	g_19769	24	42.836	4	8	0.406504	0.480964	0.00717731	0.533597
peptidylprolyl isomerase	g_20444	38	69.1684	4	7	0.423729	0.516512	0.0289734	0.445946
electron-transferring-flavoprotein dehydrogenase	g_32884	24	42.7042	4	7	0.394477	0.469179	0.014988	0.470356
2,4-dienoyl-CoA reductase (NADPH2)	g_33329	39	70.974	4	7	0.43956	0.528595	0.0259826	0.439545
cyclopropane-fatty-acyl-phospholipid synthase	g_46365	36	65.5136	4	8	0.408998	0.505881	0.00661191	0.537815
alkaline phosphatase	g_04179	33	60.1992	4	7	0.425532	0.511512	0.0118005	0.516129
phosphoglucomutase	g_23418	14	24.5369	4	8	0.329489	0.387631	0.00148181	0.615385
uroporphyrinogen III methyltransferase / synthase	g_14148	39	70.9067	4	8	0.404858	0.507714	0.0123877	0.496444
glutamyl-tRNA synthetase	g_21304	36	65.2696	4	8	0.431034	0.524298	0.0099994	0.50084
uroporphyrinogen decarboxylase	g_25624	21	37.1782	4	7	0.392157	0.460845	0.00597082	0.542105
uroporphyrinogen decarboxylase	g_26159	12	20.5071	4	8	0.318979	0.369714	0.000907425	0.690909
dihydroorotase	g_06484	15	26.0176	4	8	0.34188	0.401881	0.00205909	0.626374
carbamoyl-phosphate synthase / aspartate carbamoyltransferase	g_34679	15	26.3372	4	8	0.341297	0.402048	0.000945353	0.648352
cysteine desulfurase	g_42533	19	33.439	4	8	0.352734	0.422798	0.00394585	0.529412
mevalonate kinase	g_44278	35	63.7129	4	7	0.42735	0.516512	0.0188529	0.461676
octaprenyl-diphosphate synthase	g_46257	26	46.513	4	7	0.414938	0.484012	0.00982862	0.46
classical protein kinase C alpha type	g_10420	19	33.5161	4	8	0.35524	0.423131	0.00682488	0.48366
NADPH2 dehydrogenase	g_26177	27	48.7389	4	8	0.381679	0.463964	0.00412195	0.596923
developmentally-regulated GTP-binding protein	g_35175	21	37.5489	4	8	0.386847	0.457381	0.0032635	0.605263
peptide-methionine (R)-S-oxide reductase	g_39174	41	75.273	4	8	0.422833	0.527131	0.0124162	0.429487
GTP cyclohydrolase IB	g_26075	36	65.6728	4	7	0.433839	0.521929	0.0121012	0.484034
phosphomevalonate kinase	g_46314	33	60.0834	4	7	0.431034	0.514179	0.0130305	0.483871
6-phosphofructokinase 1	g_08766	25	44.6108	4	7	0.39604	0.467762	0.00576267	0.543478
glutamate 5-kinase	g_42932	30	54.4335	4	7	0.420168	0.501929	0.0106999	0.455665
5-aminolevulinate synthase	g_23326	19	33.5612	4	7	0.372439	0.436512	0.000554824	0.738562
endopolyphosphatase	g_01160	10	16.9294	4	8	0.337838	0.387631	7.18561e-05	0.833333
carbamoyl-phosphate synthase small subunit	g_24578	25	44.5796	4	8	0.401606	0.478048	0.00602759	0.518116
ferredoxin/flavodoxin---NADP+ reductase	g_26100	20	35.5795	4	7	0.391389	0.454512	0.00337549	0.643275
UTP--glucose-1-phosphate uridylyltransferase	g_24104	13	22.3259	4	8	0.348432	0.404548	0.00138873	0.530303
sec-independent protein translocase protein TatB	g_09916	7	11.1882	4	8	0.316456	0.354631	0.000182793	0.733333
calmodulin	g_09982	8	13.0314	4	8	0.298063	0.336381	0.00199978	0.619048
N-substituted formamide deformylase	g_12177	23	40.969	5	8	0.368324	0.446881	0.0123406	0.489177
uroporphyrin-III C-methyltransferase / precorrin-2 dehydrogenase / sirohydrochlorin ferrochelatase	g_05203	32	57.9178	5	8	0.382409	0.476048	0.00918001	0.507527
uroporphyrinogen-III synthase	g_29275	35	63.0176	5	8	0.397614	0.491881	0.01377	0.41533
nucleoside-diphosphate kinase	g_22257	24	42.8319	5	8	0.363636	0.443548	0.00565818	0.501976
peroxiredoxin 2/4	g_26151	17	29.9477	5	8	0.369686	0.430631	0.00881671	0.491667
NADPH2 dehydrogenase	g_25756	23	40.8316	5	9	0.338983	0.42445	0.00264501	0.5671
cytochrome c peroxidase	g_26610	12	20.5515	5	8	0.338983	0.393548	0.0041884	0.545455
peptide-methionine (S)-S-oxide reductase	g_35244	29	52.1166	5	8	0.390625	0.477381	0.00994554	0.468254
GTP cyclohydrolase II	g_25364	23	41.1112	5	9	0.338409	0.4262	0.00303166	0.5671
hexokinase	g_33652	34	61.6521	5	9	0.368324	0.4722	0.00763297	0.511364
hydroxymethylbilane synthase	g_20586	21	37.1858	5	9	0.358423	0.4367	0.00408064	0.463158
coproporphyrinogen III oxidase	g_25980	22	38.9231	5	9	0.344828	0.42545	0.00307154	0.52381
uroporphyrinogen decarboxylase	g_40624	29	52.4814	5	8	0.373832	0.462631	0.00923593	0.492063
carbamoyl-phosphate synthase / aspartate carbamoyltransferase	g_13575	41	74.2303	5	8	0.408998	0.512714	0.020421	0.337179
carbamoyl-phosphate synthase large subunit	g_18237	27	48.5071	5	9	0.345423	0.439034	0.0030103	0.587692
orotate phosphoribosyltransferase	g_25934	16	27.8938	5	9	0.333333	0.404867	0.0192028	0.466667
pilus assembly protein CpaC	g_23982	27	48.5926	5	8	0.372439	0.456381	0.0102221	0.498462
thymidine phosphorylase	g_44413	33	59.4031	5	7	0.40404	0.492012	0.0206189	0.4375
ATP-dependent helicase HrpB	g_16952	37	67.599	5	8	0.399202	0.498964	0.00885904	0.542857
diphosphomevalonate decarboxylase	g_45551	29	52.3123	5	8	0.387597	0.473131	0.0101821	0.470899
3-hydroxyacyl-CoA dehydrogenase / enoyl-CoA hydratase / 3-hydroxybutyryl-CoA epimerase	g_12013	35	63.9878	5	8	0.402414	0.497548	0.00634187	0.54902
acetyl-CoA C-acetyltransferase	g_33467	33	59.5615	5	8	0.394477	0.488631	0.00889083	0.552419
prostaglandin reductase 3	g_01509	43	79.211	5	8	0.40404	0.514298	0.00967929	0.481998
developmentally-regulated GTP-binding protein	g_03087	23	40.902	5	9	0.342466	0.425034	0.00436516	0.506494
L-cysteine:1D-myo-inositol 2-amino-2-deoxy-alpha-D-glucopyranoside ligase	g_07258	46	84.6423	5	8	0.41841	0.531298	0.0127308	0.461616
S-(hydroxymethyl)mycothiol dehydrogenase	g_43673	43	78.8434	5	8	0.389864	0.505798	0.00873398	0.469222
GTP cyclohydrolase IA	g_26499	25	44.8385	5	8	0.369004	0.447798	0.00420499	0.601449
UTP--glucose-1-phosphate uridylyltransferase	g_23529	27	48.3099	5	9	0.361664	0.451617	0.00400673	0.606154
glutamyl-tRNA synthetase	g_12131	38	69.0943	5	8	0.404858	0.505048	0.0139522	0.472973
protoporphyrin/coproporphyrin ferrochelatase	g_24088	39	70.6736	5	9	0.361011	0.47495	0.00556111	0.520626
protoporphyrin/coproporphyrin ferrochelatase	g_26405	40	73.0431	5	8	0.403226	0.509631	0.0109399	0.458839
uroporphyrin-III C-methyltransferase	g_33397	29	52.1251	5	9	0.359712	0.4557	0.00297596	0.603175
cysteine desulfurase	g_38951	31	55.7263	5	8	0.384615	0.478048	0.00519546	0.57931
tRNA-uridine 2-sulfurtransferase	g_44166	46	84.6423	5	8	0.41841	0.531298	0.0127308	0.461616
calmodulin	g_26777	23	41.2213	5	8	0.36036	0.436464	0.000931944	0.701299
electron transfer flavoprotein beta subunit	g_51462	23	41.02	5	8	0.378788	0.455298	0.00541757	0.640693
peptide-methionine (R)-S-oxide reductase	g_30048	32	57.9005	5	9	0.362976	0.462617	0.0046506	0.565591
4-amino-4-deoxychorismate lyase	g_17890	26	46.8172	5	8	0.372439	0.454631	0.00266459	0.64
6-phosphofructokinase 1	g_08450	33	59.8624	5	8	0.380952	0.475464	0.00451878	0.570565
UTP--glucose-1-phosphate uridylyltransferase	g_17227	19	33.4601	5	8	0.357143	0.427631	0.00414955	0.666667
5-aminolevulinate synthase	g_23651	32	57.8153	5	9	0.359712	0.460034	0.00402663	0.529032
ATP-dependent RNA helicase DDX3X	g_20878	29	52.5956	5	8	0.36036	0.451798	0.00350602	0.613757
actin beta/gamma 1	g_34466	35	63.8861	5	8	0.37594	0.478714	0.00529307	0.559715
glutathionyl-hydroquinone reductase	g_26828	15	25.8788	5	8	0.331675	0.392881	0.00466103	0.549451
hexokinase	g_24512	22	39.3942	5	8	0.353357	0.431714	0.00175096	0.652381
porphyrinogen peroxidase	g_18541	29	52.5778	5	8	0.361664	0.453464	0.001894	0.62963
serine O-acetyltransferase	g_42730	34	62.1779	5	8	0.371747	0.472631	0.0030053	0.594697
UDP-galactopyranose mutase	g_16994	25	45.1225	5	8	0.371747	0.452131	0.00508528	0.572464
5'-deoxynucleotidase	g_19418	13	22.3959	5	9	0.338409	0.399034	0.00128967	0.606061
hydroxymethylbilane synthase	g_25658	13	22.5187	5	9	0.320513	0.382117	0.000442485	0.681818
actin beta/gamma 1	g_01051	17	29.8483	5	9	0.330033	0.400867	0.00164719	0.575
glutathionyl-hydroquinone reductase	g_25417	23	40.9473	5	8	0.351494	0.433548	0.00148538	0.632035
3-hydroxy acid dehydrogenase / malonic semialdehyde reductase	g_18574	19	33.435	5	9	0.319489	0.397867	0.000978496	0.686275
NADPH2 dehydrogenase	g_26065	11	18.515	5	9	0.309598	0.366367	0.000608641	0.711111
4-hydroxysphinganine ceramide fatty acyl 2-hydroxylase	g_00546	6	9.45809	6	2	0.75	0.833333	0.000217344	0.7
phosphoglycerol transferase	g_28266	6	9.53586	6	2	0.75	0.833333	0.000152141	0.7
UDP-GlcNAc:undecaprenyl-phosphate/decaprenyl-phosphate GlcNAc-1-phosphate transferase	g_42340	6	9.4712	6	2	0.75	0.833333	0.000152141	0.7
CTP synthase	g_15010	3	3.81833	6	3	0.461538	0.527778	0	1
preprotein translocase subunit SecD	g_44304	5	7.68131	6	2	0.666667	0.75	0	1
xanthocillin biosynthesis cytochrome P450 monooxygenase	g_15230	4	5.65455	6	3	0.545455	0.638889	2.17344e-05	0.666667
type III secretion protein V	g_09589	4	5.66789	6	3	0.545455	0.638889	2.17344e-05	0.666667
putative acetyltransferase	g_39396	34	61.7993	7	6	0.411523	0.491833	0.0282502	0.450758
1-deoxy-D-xylulose-5-phosphate synthase	g_52541	26	47.1094	7	6	0.398406	0.466417	0.0193769	0.52
uridine kinase	g_17116	9	14.9921	7	7	0.32	0.362012	0.00386725	0.535714
peroxiredoxin 2/4	g_18168	17	30.1494	7	7	0.366972	0.424762	0.00238765	0.6
ferredoxin	g_30195	22	39.5769	7	7	0.3663	0.432262	0.0086445	0.566667
P-type Cu2+ transporter	g_07487	23	41.172	7	7	0.385356	0.453845	0.00541225	0.623377
electron-transferring-flavoprotein dehydrogenase	g_22619	14	24.2113	7	7	0.331675	0.379679	0.000655983	0.820513
coproporphyrinogen III oxidase	g_03921	24	43.6037	7	7	0.384615	0.457679	0.00438831	0.612648
glutamyl-tRNA synthetase	g_12823	26	46.6593	7	7	0.40404	0.478095	0.0106903	0.43
CTP synthase	g_31994	19	33.829	7	7	0.357782	0.419345	0.00217082	0.653595
nucleoside triphosphate pyrophosphatase	g_40792	23	41.5287	7	7	0.373832	0.443512	0.00769112	0.580087
diphosphomevalonate decarboxylase	g_37449	27	49.1228	7	7	0.404858	0.482262	0.0105207	0.535385
deoxyhypusine monooxygenase	g_35798	15	25.9691	7	7	0.363636	0.418012	0.0127545	0.384615
peroxiredoxin 2/4	g_29308	18	31.7857	7	7	0.361664	0.419762	0.0123841	0.485294
pyrimidine operon attenuation protein / uracil phosphoribosyltransferase	g_55468	17	30.0029	7	7	0.367647	0.422345	0.00964279	0.475
geranylgeranyl diphosphate synthase, type II	g_27244	10	16.9546	7	7	0.367647	0.409012	0.00755404	0.555556
pyrroloquinoline-quinone synthase	g_25761	20	36.0177	7	7	0.364964	0.428929	0.00303072	0.660819
putative N6-adenine-specific DNA methylase	g_48170	25	45.2071	7	7	0.391389	0.462179	0.0116977	0.536232
acyl-CoA thioester hydrolase	g_50446	24	43.0899	7	7	0.3861	0.454929	0.0136505	0.490119
GTP cyclohydrolase IB	g_34344	16	28.059	7	7	0.37594	0.431929	0.00937677	0.485714
UTP--glucose-1-phosphate uridylyltransferase	g_03172	21	37.7634	7	7	0.378788	0.444762	0.00671815	0.6
preprotein translocase subunit SecG	g_50857	6	9.51275	7	8	0.296296	0.326964	0.00665663	0.7
signal recognition particle subunit SRP9	g_13614	18	31.4985	7	8	0.385356	0.449381	0.00614244	0.470588
acetyl-CoA C-acetyltransferase	g_12898	9	14.9349	7	8	0.32	0.363131	0.00529246	0.607143
electron transfer flavoprotein beta subunit	g_31382	6	9.47532	7	8	0.274725	0.305881	0.000879524	0.8
4-hydroxy-3-methylbut-2-en-1-yl diphosphate reductase	g_26330	28	50.4445	7	7	0.419287	0.492845	0.0113102	0.45584
preprotein translocase subunit SecG	g_29777	5	7.50997	7	8	0.249377	0.27906	0.00221041	0.666667
nitrogen fixation protein NifU and related proteins	g_39115	7	11.214	7	8	0.322581	0.359298	0.000289774	0.8
FMN-dependent NADH-azoreductase	g_25602	30	54.2864	7	7	0.420168	0.496179	0.011618	0.445813
peptide-methionine (S)-S-oxide reductase	g_42036	25	44.997	7	7	0.414079	0.481595	0.00872316	0.492754
oxygen-independent coproporphyrinogen III oxidase	g_33770	12	20.3333	7	8	0.351494	0.404298	0.00896504	0.454545
5'/3'-nucleotidase	g_41787	27	48.9956	7	7	0.421053	0.492429	0.010343	0.501538
nitric oxide dioxygenase	g_25173	17	29.6634	7	7	0.362976	0.421262	0.0268019	0.591667
prepilin peptidase CpaA	g_26108	5	7.50606	7	8	0.293686	0.323131	0	1
type IV pilus assembly protein PilA	g_39876	8	13.1849	7	8	0.318471	0.356548	0.0010977	0.666667
cysteine desulfurase	g_24955	5	7.47455	7	8	0.291971	0.318381	0	1
type IV pilus assembly protein PilA	g_22094	4	5.74545	7	9	0.234467	0.254962	0.000303685	0.666667
cytochrome c peroxidase	g_26799	2	2	8	0	0	0	0	0
myo-inositol-1-phosphate synthase	g_31480	6	9.33671	9	8	0.29985	0.334214	0.0343561	0.5
sulfiredoxin	g_27619	5	7.94118	9	10	0.189036	0.206276	0	1
nitric oxide dioxygenase	g_35075	5	7.94118	9	10	0.189036	0.206276	0	1
uroporphyrinogen-III synthase	g_19408	6	9.76246	9	9	0.232288	0.256212	0.00856336	0.8
uroporphyrin-III C-methyltransferase	g_32467	6	9.76246	9	9	0.232288	0.256212	0.00856336	0.8
thiosulfate dehydrogenase	g_33110	2	2	10	0	0	0	0	0
isopentenyl-diphosphate Delta-isomerase	g_27797	2	2	11	0	0	0	0	0

## Sheet: Dataset S4
Dataset S4. Topological properties of yellow light's signaling gene panel (SGP).
Description	gene_id	Degree	Weighted degree	Modularity class	Eccentricity	Closeness centrality	Harmonic closeness	Betweeness centrality	Clustering coefficient
transketolase	g_07962	48	89.4698	0	3	0.792208	0.874317	0.00401188	0.86309
NADH dehydrogenase (ubiquinone) 1 alpha subcomplex subunit 9	g_01713	52	97.1031	0	3	0.835616	0.907104	0.00495564	0.850196
NADH dehydrogenase (ubiquinone) 1 alpha subcomplex subunit 5	g_07359	48	88.8539	0	3	0.792208	0.874317	0.00193537	0.907493
NADH dehydrogenase (ubiquinone) 1 beta subcomplex subunit 7	g_09545	48	88.8539	0	3	0.792208	0.874317	0.00193537	0.907493
NADH dehydrogenase (ubiquinone) Fe-S protein 4	g_19322	45	82.8954	0	3	0.7625	0.849727	0.00170349	0.911205
glutathione S-transferase	g_20759	49	92.0137	0	3	0.802632	0.882514	0.00222038	0.900709
Ras-related C3 botulinum toxin substrate 1	g_35882	52	96.9098	0	3	0.835616	0.907104	0.00389248	0.861961
NADH dehydrogenase (ubiquinone) Fe-S protein 4	g_49476	49	91.453	0	3	0.802632	0.882514	0.00251385	0.891844
glucose-6-phosphate isomerase	g_23253	49	90.6656	0	3	0.802632	0.882514	0.00323662	0.875887
NADH dehydrogenase (ubiquinone) Fe-S protein 7	g_18330	28	50.4467	0	3	0.622449	0.70765	0.00839143	0.811966
Ras-related C3 botulinum toxin substrate 1	g_06200	46	85.3157	1	2	0.782051	0.860656	0.00697099	0.862626
superoxide dismutase, Cu-Zn family	g_16957	16	28.0594	1	3	0.559633	0.612022	0.00669279	0.657143
NADH dehydrogenase (ubiquinone) 1 alpha subcomplex subunit 2	g_23121	46	85.3157	1	2	0.782051	0.860656	0.00697099	0.862626
Ras-related C3 botulinum toxin substrate 1	g_26983	46	85.3157	1	2	0.782051	0.860656	0.00697099	0.862626
S-(hydroxymethyl)glutathione dehydrogenase / alcohol dehydrogenase	g_01136	53	98.1627	1	2	0.859155	0.918033	0.0291117	0.729261
5'-AMP-activated protein kinase, regulatory gamma subunit	g_01572	44	81.4228	1	3	0.753086	0.84153	0.00885233	0.857143
translation initiation factor 2 subunit 1	g_03746	53	99.1843	1	2	0.859155	0.918033	0.00777505	0.807692
6-phosphogluconate dehydrogenase	g_15201	44	81.4228	1	3	0.753086	0.84153	0.00885233	0.857143
sulfur dioxygenase	g_48748	53	99.1843	1	2	0.859155	0.918033	0.00777505	0.840875
NADH dehydrogenase [ubiquinone] 1 alpha subcomplex assembly factor 2	g_21143	40	72.2018	1	3	0.717647	0.808743	0.04202	0.693657
calmodulin	g_08757	52	97.2906	1	2	0.847222	0.909836	0.0124458	0.818824
calmodulin	g_09501	53	99.1843	1	2	0.859155	0.918033	0.00777505	0.840875
cell division control protein 42	g_05804	32	57.8373	1	2	0.663043	0.745902	0.00382923	0.855914
ubiquinol-cytochrome c reductase subunit 6	g_47487	32	57.5481	1	3	0.655914	0.743169	0.0110184	0.726882
NADH dehydrogenase (ubiquinone) 1 alpha/beta subcomplex 1, acyl-carrier protein	g_10712	12	20.8142	1	3	0.521368	0.568306	0.00105705	0.763636
NADH dehydrogenase (ubiquinone) 1 alpha subcomplex subunit 13	g_29738	14	24.5994	1	3	0.521368	0.579235	0.00129687	0.769231
ribulose-phosphate 3-epimerase	g_07491	10	17.2092	1	3	0.512605	0.551913	0.000480383	0.861111
calmodulin	g_31770	15	26.2788	1	3	0.539823	0.595628	0.00606173	0.626374
Ras-related C3 botulinum toxin substrate 1	g_45913	5	7.44302	1	4	0.426573	0.460383	0	1
aldehyde dehydrogenase family 7 member A1	g_14924	52	97.2785	2	2	0.847222	0.909836	0.0075831	0.85098
ubiquinol-cytochrome c reductase subunit 6	g_32929	51	94.9082	2	2	0.835616	0.901639	0.00779088	0.842449
Ras-related C3 botulinum toxin substrate 1	g_03270	52	97.2966	2	2	0.847222	0.909836	0.0043098	0.862745
NADH dehydrogenase (ubiquinone) flavoprotein 2	g_03659	25	44.5905	2	3	0.580952	0.672131	0.000223513	0.945652
succinate dehydrogenase (ubiquinone) iron-sulfur subunit	g_04600	47	87.3143	2	2	0.792208	0.868852	0.0053451	0.879227
Ras-related C3 botulinum toxin substrate 1	g_05668	41	75.3184	2	3	0.709302	0.811475	0.00126839	0.923077
F-type H+-transporting ATPase subunit O	g_06353	43	79.722	2	3	0.743902	0.833333	0.00095055	0.939605
son of sevenless	g_08418	54	101.565	2	2	0.871429	0.92623	0.0102375	0.791001
NADH dehydrogenase (ubiquinone) Fe-S protein 6	g_10277	41	76.107	2	2	0.73494	0.819672	0.0037224	0.911538
NADH dehydrogenase (ubiquinone) 1 beta subcomplex subunit 9	g_11541	52	97.2811	2	2	0.847222	0.909836	0.00403125	0.865098
glutathione S-transferase	g_18369	44	81.3725	2	2	0.7625	0.844262	0.00207433	0.904762
succinate dehydrogenase (ubiquinone) flavoprotein subunit	g_30481	55	102.965	2	2	0.884058	0.934426	0.0117747	0.774983
catalase	g_33406	52	98.2028	2	2	0.847222	0.909836	0.00403125	0.865098
NADH dehydrogenase (ubiquinone) Fe-S protein 2	g_34124	53	100.347	2	2	0.859155	0.918033	0.0050989	0.815234
NADH dehydrogenase (ubiquinone) 1 alpha subcomplex subunit 8	g_50676	52	98.2028	2	2	0.847222	0.909836	0.00403125	0.865098
5'-AMP-activated protein kinase, catalytic alpha subunit	g_15928	40	72.6459	2	3	0.693182	0.800546	0.00128975	0.923077
cell division control protein 42	g_34403	53	99.6461	2	2	0.859155	0.918033	0.0050989	0.848416
transaldolase	g_17124	53	98.801	2	2	0.859155	0.918033	0.0050989	0.848416
phosphoglucomutase	g_22769	42	76.9501	2	2	0.743902	0.827869	0.00220934	0.893902
fructose-1,6-bisphosphatase I	g_26920	47	87.0147	2	3	0.782051	0.86612	0.0010139	0.936232
aspartate aminotransferase, mitochondrial	g_33611	53	100.347	2	2	0.859155	0.918033	0.0050989	0.848416
guanine nucleotide-binding protein G(i) subunit alpha	g_23829	53	99.6461	2	2	0.859155	0.918033	0.0050989	0.848416
guanine nucleotide-binding protein G(I)/G(S)/G(T) subunit beta-1	g_24609	54	101.565	2	2	0.871429	0.92623	0.0102375	0.791001
guanine nucleotide-binding protein G(i) subunit alpha	g_24621	49	91.3333	2	2	0.813333	0.885246	0.00312576	0.889184
guanine nucleotide-binding protein G(I)/G(S)/G(T) subunit beta-1	g_33597	54	101.77	2	2	0.871429	0.92623	0.00615531	0.800435
guanine nucleotide-binding protein G(i) subunit alpha	g_47844	50	93.8648	2	3	0.813333	0.89071	0.00287178	0.890306
guanine nucleotide-binding protein G(I)/G(S)/G(T) subunit beta-1	g_48714	51	95.0383	2	2	0.835616	0.901639	0.003329	0.88
sulfur dioxygenase	g_56051	23	40.5261	2	3	0.598039	0.669399	0.000187167	0.943723
calmodulin	g_49798	41	75.3184	2	3	0.709302	0.811475	0.00126839	0.923077
phosphoglucomutase	g_13937	23	41.1786	2	3	0.575472	0.65847	0.00132774	0.891775
aldehyde dehydrogenase (NAD+)	g_51140	50	93.1956	3	3	0.813333	0.89071	0.0351486	0.839286
phosphatidylinositol-3,4,5-trisphosphate 3-phosphatase and dual-specificity protein phosphatase PTEN	g_47423	10	16.7778	3	3	0.512605	0.551913	0.00209034	0.75
phenylalanine-4-hydroxylase	g_16429	4	5.72801	3	4	0.455224	0.479508	0	1
actin beta/gamma 1	g_01051	2	2	4	0	0	0	0	0

## Sheet: Dataset S5
Dataset S5. Landmark genes of blue light.
Gene panels	gene_id	Blue1	Blue2	Blue3	Dark1	Dark2	Dark3	Yellow1	Yellow2	Yellow3	ko_des	expre	Modularity class
HGP	g_55228	510.547	394.66	567.354	3466.17	2954.52	3555.79	3819.43	1136.32	1334.41	myo-inositol-1-phosphate synthase	490.854	0
	g_38240	149.618	120.44	146.697	394.618	1175.89	774.655	382.236	436.589	354.73	nitric oxide reductase subunit B	138.918	0
	g_34655	23.0636	21.6905	24.147	418.15	427.092	523.186	356.24	269.405	334.421	isocitrate dehydrogenase	22.967	0
	g_50142	79.3438	101.916	79.905	3287.9	2928.48	2006.58	2175.02	3739.55	3337.4	flagellin	87.055	2
	g_37985	102.768	21.9402	38.5121	1849.67	1776.57	1900.51	1579.23	6071.01	7510.5	23S rRNA (cytosine1962-C5)-methyltransferase	54.4068	2
	g_11907	28.2786	41.0308	26.1551	671.032	440.072	678.982	861.763	859.139	1155.84	acetyl-CoA C-acetyltransferase	31.8215	2
	g_14403	220.149	90.2168	96.5487	577.648	327.862	629.061	725.972	531.708	1236.99	flagellin	135.638	1
	g_15716	12.9591	13.7794	15.5741	281.429	309.464	408.579	354.946	233.04	310.287	outer membrane protein insertion porin family	14.1042	1
	g_00438	7.91676	10.7369	7.86298	134.399	161.02	169.357	187.296	146.997	217.666	4-hydroxy-tetrahydrodipicolinate reductase	8.83889	1
	g_41985	88.5192	163.638	225.939	1852.31	2007.43	1745.86	2833.03	1488.57	440.349	superoxide dismutase, Fe-Mn family	159.365	3
	g_09409	108.104	122.097	129.784	1829.32	2387.64	1296.51	1948.2	1682.64	1000.39	small subunit ribosomal protein S1	119.995	3
	g_47987	21.3483	87.2093	144.097	2222.56	2300.33	1983.28	2950.68	545.094	154.944	4-hydroxy-tetrahydrodipicolinate synthase	84.2183	3
	g_50706	253.608	131.866	144.276	413.818	543.687	185.618	447.567	172.515	168.371	elongation factor Tu	176.583	4
SGP	g_31844	37.9514	21.2592	26.0806	0.289836	0.061152	0.09349	3.01491	2.88982	0.536525	myo-inositol-1-phosphate synthase	28.4304	0
	g_08894	35.1264	18.1363	21.6136	0.056111	0	0.930958	15.2575	7.80699	0.638891	dCTP deaminase	24.9588	0
	g_27025	40.699	17.5185	11.2677	0.079735	0	0.507768	0.220539	0.634974	0.136192	GTP cyclohydrolase II	23.1617	0
	g_25050	75.4358	16.4779	15.2534	1.19311	0.21152	1.48543	0.918995	1.36118	0.97906	cyclopropane-fatty-acyl-phospholipid synthase	35.7224	2
	g_21175	36.1172	31.5342	19.3456	0.164898	0	0.320929	0.11179	0.285622	0.154851	alkyl hydroperoxide reductase 1	28.999	2
	g_35257	52.0159	10.0772	8.52016	0.072219	0	0.288924	0	0.071642	0.114878	NADPH2 dehydrogenase	23.5377	2
	g_42457	17.0135	41.5488	53.4781	0.304599	0.231666	1.45771	0.584007	0.207837	0.136252	dye decolorizing peroxidase	37.3468	1
	g_08034	53.142	27.5649	22.5925	0.356992	0.129258	0.803095	0.535266	0.134328	0.12805	peptidylprolyl isomerase	34.4331	1
	g_28218	46.2859	24.6261	22.2463	0.170652	0.089989	0.082895	0.084249	0	0	peroxiredoxin 2/4	31.0528	1
	g_32790	24.7439	24.0219	24.1135	0.31117	0.154461	0.311858	5.69865	7.56949	0.595427	acyloxyacyl hydrolase	24.2931	3
	g_29318	35.6485	15.9959	20.3778	0.162091	0.056548	0.06918	4.22647	5.34042	0.156705	nucleoside-diphosphate kinase	24.0074	3
	g_27289	25.8161	20.5488	18.254	0.480538	0.242943	0.215731	7.84354	6.12763	0.688282	deoxyribonuclease-1-like protein	21.5396	3
	g_39174	25.4049	35.8545	39.7784	0.768239	0.789894	3.88682	1.05242	1.0299	0.509155	peptide-methionine (R)-S-oxide reductase	33.6793	4
	g_04179	12.468	34.3623	37.8587	0.022052	0.071548	0.82878	0.216423	0.160629	0.148252	alkaline phosphatase	28.2297	4
	g_14148	31.5643	24.7025	26.5188	0.62588	1.08346	3.88269	2.46615	0.707569	0.959196	uroporphyrinogen III methyltransferase / synthase	27.5952	4
	g_26405	33.4306	64.6997	69.6908	0.480951	0.262245	0.676829	0.648701	0.077457	0.102095	protoporphyrin/coproporphyrin ferrochelatase	55.9404	5
	g_16994	37.7277	59.1788	68.1073	0.730461	0.216744	1.72558	0.270119	0.205702	0.220369	UDP-galactopyranose mutase	55.0046	5
	g_26610	65.9146	24.2315	20.9809	1.01427	1.40065	1.05646	0.700501	1.05336	1.39065	cytochrome c peroxidase	37.0423	5
	g_28266	28.9815	22.6583	29.6374	0.455639	0.353174	1.90251	0.289506	0.413824	0.173572	phosphoglycerol transferase	27.0924	6
	g_44304	19.9535	20.7694	27.9247	0.414525	0.270242	1.35152	0.325698	0.153422	0.12202	preprotein translocase subunit SecD	22.8825	6
	g_00546	38.4379	12.6235	8.3878	0.639866	0.124915	1.21413	0.381366	0.419963	0	4-hydroxysphinganine ceramide fatty acyl 2-hydroxylase	19.8164	6
	g_42036	22.4868	43.4489	31.006	1.14053	2.76724	1.82254	2.04867	3.83424	1.17215	peptide-methionine (S)-S-oxide reductase	32.3139	7
	g_07487	9.99076	33.9735	29.1338	1.58503	1.80212	1.16671	1.19405	2.05145	0.920343	P-type Cu2+ transporter	24.366	7
	g_18168	11.2756	28.0145	27.9111	0.338128	0.145844	0.183724	0	0.43638	0	peroxiredoxin 2/4	22.4004	7
	g_26799	4.78467	10.3587	5.57343	0.347613	0.358751	0.068339	0.130142	0.308668	0.237808	cytochrome c peroxidase	6.90558	8
	g_35075	8.11859	15.5212	14.14	0	0	0	0	0	0	nitric oxide dioxygenase	12.5932	9
	g_31480	3.82714	12.155	15.3462	0	0.205903	0	0	0	0	myo-inositol-1-phosphate synthase	10.4428	9
	g_27619	9.26049	11.1179	10.6558	0	0	0	0	0	0	sulfiredoxin	10.3447	9
	g_33110	9.61961	13.131	6.03615	0.102957	0.128335	0.186132	0.496655	0.344839	0.519025	thiosulfate dehydrogenase	9.59559	10
	g_27797	12.67	4.64024	7.17358	0.186834	0	0	0.049488	0	0	isopentenyl-diphosphate Delta-isomerase	8.16129	11

## Sheet: Dataset S6
Dataset S6. landmark genes of yellow light.
Gene panels	gene_id	Blue1	Blue2	Blue3	Dark1	Dark2	Dark3	Yellow1	Yellow2	Yellow3	ko_des	expre	Modularity class
HGP	g_03874	12.8855	15.0546	15.6122	806.59	193.867	1406.45	4283.99	4039.8	4039.17	molecular chaperone DnaK	4120.99	0
	g_22023	5.33756	7.8324	7.49068	289.522	78.0293	393.807	1010.76	971.779	574.334	molecular chaperone HtpG	852.291	0
	g_26479	2.26564	3.8175	1.39461	255.094	262.441	149.322	526.816	1136.44	665.032	two-component system, LuxR family, sensor histidine kinase DctS	776.097	0
	g_55811	34.5597	29.2068	53.653	42.2247	26.4358	37.7924	73.6107	106.096	360.143	molecular chaperone DnaK	179.95	1
	g_55969	26.2312	34.4624	33.9613	44.5055	16.1749	40.0835	86.9143	102.648	255.247	UPF0716 protein FxsA	148.27	1
	g_11709	1454.68	1622.58	1423.4	209.888	277.487	359.046	132.479	119.154	70.7555	nitrous-oxide reductase	107.463	2
	g_19066	0.419002	0.584383	0.241535	23.9907	583.2	90.1011	15.4695	26.9241	48.4222	MFS transporter, NNP family, nitrate/nitrite transporter	30.2719	3
	g_22211	70.6506	46.7136	39.662	45.083	111.366	36.3831	102.003	183.094	314.315	type IV pilus assembly protein PilA	199.804	4
SGP	g_23253	25.5976	18.2225	17.9284	0.087502	0.163238	0.211652	6.85349	5.78813	1.28812	glucose-6-phosphate isomerase	4.64325	0
	g_35882	27.9941	8.06835	11.0237	0.187023	0.206637	0.122768	5.65768	4.74938	0.337401	Ras-related C3 botulinum toxin substrate 1	3.58149	0
	g_07359	27.4185	12.8428	11.8055	0.13963	0.24994	0	4.38945	5.91375	0.313853	NADH dehydrogenase (ubiquinone) 1 alpha subcomplex subunit 5	3.53902	0
	g_47487	45.5515	18.4077	26.9771	0.07304	0.42658	0.092823	10.2368	10.8593	2.59179	ubiquinol-cytochrome c reductase subunit 6	7.89594	1
	g_45913	47.2971	21.477	24.8154	0.710827	0.392625	0.453272	9.70073	8.53891	0.309054	Ras-related C3 botulinum toxin substrate 1	6.1829	1
	g_10712	40.272	14.6745	17.1326	0	0.163937	0.12054	6.90338	7.66825	0.308678	NADH dehydrogenase (ubiquinone) 1 alpha/beta subcomplex 1, acyl-carrier protein	4.9601	1
	g_50676	75.6418	37.9724	45.4962	0.490747	0.418943	0.192957	8.79105	8.82339	2.84591	NADH dehydrogenase (ubiquinone) 1 alpha subcomplex subunit 8	6.82011	2
	g_06353	80.7145	38.0591	35.3806	1.17412	0.349597	0	7.62288	10.4241	0.8618	F-type H+-transporting ATPase subunit O	6.30292	2
	g_33597	33.607	16.516	17.1385	0.538378	0.152474	0.290688	9.08705	8.80656	0.707011	guanine nucleotide-binding protein G(I)/G(S)/G(T) subunit beta-1	6.20021	2
	g_51140	13.6673	7.05829	7.51933	0.138461	0.093719	0.218611	6.03302	7.49572	0.937425	aldehyde dehydrogenase (NAD+)	4.82206	3
	g_16429	5.30032	3.09669	3.10842	0.108088	0	0.049565	4.04626	5.63209	0.529944	phenylalanine-4-hydroxylase	3.40276	3
	g_47423	14.3179	3.03159	3.23607	0.122729	0	0.321538	5.19345	3.77444	0.225532	phosphatidylinositol-3,4,5-trisphosphate 3-phosphatase and dual-specificity protein phosphatase PTEN	3.06447	3

## Sheet: Dataset S7
Dataset S7. Subcellular information and functional annotations of critical light-induced metabolism pathways.
All genes below were differentially expressed genes. Red and orange font highlighted genes that encode transmembrane proteins and secretory proteins. Blue_mean, Dark_mean and Yellow_mean represent mean gene expression under blue light, dark condition and yellow light. Sum is the sum of gene expression of all samples. Each condition possess 3 samples.
Pathways/Genes	Gene id	SignalP	tmhmm	SwissProt ID	SwissProt Description	ko	ko_name	ko_des	Blue_mean	Dark_mean	Yellow_mean	sum
Phototransduction	g_33597	0	0	P36408	RecName: Full=Guanine nucleotide-binding protein subunit beta	K04536	GNB1	guanine nucleotide-binding protein G(I)/G(S)/G(T) subunit beta-1	22.4205	0.32718	6.20021	86.8436
	g_08757	0	0	Q41420	PUTATIVE PSEUDOGENE: RecName: Full=Putative calmodulin-3; Short=CaM-3	K02183	CALM	calmodulin	23.8792	0.173025	4.82316	86.6261
	g_34466	0	0	Q75D00	RecName: Full=Actin	K05692	ACTB_G1	actin beta/gamma 1	20.9921	0.748091	0.331309	66.2146
	g_49798	0	0	P04464	RecName: Full=Calmodulin; Short=CaM	K02183	CALM	calmodulin	18.1206	0.264688	2.67292	63.1745
	g_09501	0	0	P04464	RecName: Full=Calmodulin; Short=CaM	K02183	CALM	calmodulin	14.8371	0.131307	1.57554	49.6317
	g_24609	0	0	P62871	RecName: Full=Guanine nucleotide-binding protein G(I)/G(S)/G(T) subunit beta-1; AltName: Full=Transducin beta chain 1 >P62872.3 RecName: Full=Guanine nucleotide-binding protein G(I)/G(S)/G(T) subunit beta-1; AltName: Full=Transducin beta chain 1 >P62873.3 RecName: Full=Guanine nucleotide-binding protein G(I)/G(S)/G(T) subunit beta-1; AltName: Full=Transducin beta chain 1 >P62874.3 RecName: Full=G…	K04536	GNB1	guanine nucleotide-binding protein G(I)/G(S)/G(T) subunit beta-1	13.2441	0.0502173	2.80544	48.2991
	g_09982	0	0	P61859	RecName: Full=Calmodulin; Short=CaM >P61860.2 RecName: Full=Calmodulin; Short=CaM >P61861.2 RecName: Full=Calmodulin; Short=CaM >Q9UWF0.4 RecName: Full=Calmodulin; Short=CaM	K02183	CALM	calmodulin	11.174	0.075274	0.080624	33.9896
	g_31770	0	1	Q09196	RecName: Full=Myosin regulatory light chain cdc4	K02183	CALM	calmodulin	9.42435	0.069657	1.41944	32.7404
	g_48714	0	0	P62871	RecName: Full=Guanine nucleotide-binding protein G(I)/G(S)/G(T) subunit beta-1; AltName: Full=Transducin beta chain 1 >P62872.3 RecName: Full=Guanine nucleotide-binding protein G(I)/G(S)/G(T) subunit beta-1; AltName: Full=Transducin beta chain 1 >P62873.3 RecName: Full=Guanine nucleotide-binding protein G(I)/G(S)/G(T) subunit beta-1; AltName: Full=Transducin beta chain 1 >P62874.3 RecName: Full=G…	K04536	GNB1	guanine nucleotide-binding protein G(I)/G(S)/G(T) subunit beta-1	7.81443	0.116869	1.72025	28.9546
	g_01051	0	0	P12716	RecName: Full=Actin, cytoplasmic; Contains: RecName: Full=Actin, cytoplasmic, intermediate form; Flags: Precursor	K05692	ACTB_G1	actin beta/gamma 1	9.27931	0.171275	0	28.3518
	g_26777	0	0	O60041	RecName: Full=Calmodulin; Short=CaM	K02183	CALM	calmodulin	6.99937	0.108347	0.0456883	21.4602
	g_10420	0	0	Q99014	RecName: Full=Protein kinase C-like	K02677	PRKCA	classical protein kinase C alpha type	4.16077	0.066519	0.0275653	12.7646
Nitrate- and nitrite-related genes	g_51049	0	0	P09152	RecName: Full=Respiratory nitrate reductase 1 alpha chain; AltName: Full=Nitrate reductase A subunit alpha; AltName: Full=Quinol-nitrate oxidoreductase subunit alpha	K00370	narG, narZ, nxrA	nitrate reductase / nitrite oxidoreductase, alpha subunit	11.9108	1331.5	1055.68	7197.27
	g_55724	1	0	Q9JTB8	RecName: Full=Copper-containing nitrite reductase; Flags: Precursor	K00368	nirK	nitrite reductase (NO-forming)	302.59	25.687	8.67465	1010.86
	g_19066	0	1	Q9RA46	RecName: Full=Probable nitrate/nitrite antiporter NarK1	K02575	NRT, narK, nrtP, nasA	MFS transporter, NNP family, nitrate/nitrite transporter	0.414973	232.431	30.2719	789.353
	g_06597	0	0	P25006	RecName: Full=Copper-containing nitrite reductase; AltName: Full=Cu-NIR; Flags: Precursor	K00368	nirK	nitrite reductase (NO-forming)	6.066	157.651	63.4508	681.502
	g_32124	0	1	Q9RA45	RecName: Full=Probable nitrate/nitrite antiporter NarK2	K02575	NRT, narK, nrtP, nasA	MFS transporter, NNP family, nitrate/nitrite transporter	114.449	0.897106	0.399738	347.237
	g_13189	0	1	P0AFA3	RecName: Full=Nitrate/nitrite sensor protein NarX >P0AFA2.1 RecName: Full=Nitrate/nitrite sensor protein NarX >P0AFA4.1 RecName: Full=Nitrate/nitrite sensor protein NarX	K07673	narX	two-component system, NarL family, nitrate/nitrite sensor histidine kinase NarX	31.7377	6.76487	6.36969	134.617
	g_48246	0	0	P09152	RecName: Full=Respiratory nitrate reductase 1 alpha chain; AltName: Full=Nitrate reductase A subunit alpha; AltName: Full=Quinol-nitrate oxidoreductase subunit alpha	K00370	narG, narZ, nxrA	nitrate reductase / nitrite oxidoreductase, alpha subunit	15.726	3.72892	19.5965	117.154
Peroxisome	g_41985	0	0	Q9RUV2	RecName: Full=Superoxide dismutase	K04564	SOD2	superoxide dismutase, Fe-Mn family	159.365	1868.54	1587.31	10845.6	This gene was in the HGP of blue light and correlated with nitrate reductase.
	g_34655	0	0	Q02NB5	RecName: Full=Isocitrate dehydrogenase	K00031	IDH1, IDH2, icd	isocitrate dehydrogenase	22.967	456.142	320.022	2397.39
	g_52988	0	0	P28760	RecName: Full=Superoxide dismutase	K04564	SOD2	superoxide dismutase, Fe-Mn family	496.465	119.751	95.6458	2135.58
	g_37594	1	0	P0C0F9	RecName: Full=Superoxide dismutase	K04564	SOD2	superoxide dismutase, Fe-Mn family	85.7093	207.326	128.109	1263.43
	g_10061	1	0	P81926	RecName: Full=Superoxide dismutase	K04565	SOD1	superoxide dismutase, Cu-Zn family	191.61	45.121	55.0227	875.26
	g_55215	0	0	P0C0F9	RecName: Full=Superoxide dismutase	K04564	SOD2	superoxide dismutase, Fe-Mn family	209.122	34.4706	43.958	862.652
	g_44337	0	0	NA	NA	K00869	MVK, mvaK1	mevalonate kinase	224.547	28.0302	27.643	840.661
	g_54082	0	0	P50216	RecName: Full=Isocitrate dehydrogenase	K00031	IDH1, IDH2, icd	isocitrate dehydrogenase	229.792	3.01334	2.06655	704.615
	g_46739	0	0	Q7TYX8	RecName: Full=Long-chain-fatty-acid--CoA ligase FadD15; Short=FACL; AltName: Full=Acyl-CoA synthetase	K01897	ACSL, fadD	long-chain acyl-CoA synthetase	152.319	26.8916	23.7292	608.819
	g_13179	0	0	O64894	RecName: Full=Acyl-coenzyme A oxidase, peroxisomal; Short=AOX; AltName: Full=Long-chain acyl-CoA oxidase; Flags: Precursor	K00232	E1.3.3.6, ACOX1, ACOX3	acyl-CoA oxidase	156.494	1.08869	0.834505	475.253
	g_50464	0	0	P16100	RecName: Full=Isocitrate dehydrogenase	K00031	IDH1, IDH2, icd	isocitrate dehydrogenase	133.937	13.1886	11.1597	474.857
	g_07918	0	0	P80235	RecName: Full=Putative mitochondrial carnitine O-acetyltransferase	K00624	E2.3.1.7	carnitine O-acetyltransferase	123.537	2.39644	1.76123	383.083
	g_04858	0	0	P16100	RecName: Full=Isocitrate dehydrogenase	K00031	IDH1, IDH2, icd	isocitrate dehydrogenase	21.1358	60.4832	45.4721	381.273
	g_44597	0	0	P24702	RecName: Full=Superoxide dismutase	K04565	SOD1	superoxide dismutase, Cu-Zn family	116.534	1.62177	0.795588	356.855
	g_44193	0	0	P94547	RecName: Full=Long-chain-fatty-acid--CoA ligase; AltName: Full=Long-chain acyl-CoA synthetase	K01897	ACSL, fadD	long-chain acyl-CoA synthetase	112.258	0.851523	0.307847	340.252
	g_25529	0	0	O13294	RecName: Full=Isocitrate dehydrogenase	K00031	IDH1, IDH2, icd	isocitrate dehydrogenase	84.3354	0.334097	0.0369287	254.119
	g_11849	0	0	P80235	RecName: Full=Putative mitochondrial carnitine O-acetyltransferase	K00624	E2.3.1.7	carnitine O-acetyltransferase	70.2104	0.153954	0.200615	211.695
	g_33650	0	0	P54071	RecName: Full=Isocitrate dehydrogenase	K00031	IDH1, IDH2, icd	isocitrate dehydrogenase	57.9672	0.710964	10.2575	206.807
	g_10468	0	0	P30624	RecName: Full=Long-chain-fatty-acid--CoA ligase 1; AltName: Full=Fatty acid activator 1; AltName: Full=Long-chain acyl-CoA synthetase 1	K01897	ACSL, fadD	long-chain acyl-CoA synthetase	67.0684	0.844142	0.694709	205.822
	g_29329	0	1	P31108	RecName: Full=Superoxide dismutase	K04564	SOD2	superoxide dismutase, Fe-Mn family	55.6013	0.679537	11.8852	204.498
	g_20150	0	0	Q6BQZ1	RecName: Full=Probable superoxide dismutase	K04564	SOD2	superoxide dismutase, Fe-Mn family	62.555	0.375632	0.916319	191.541
	g_15842	0	0	O13289	RecName: Full=Peroxisomal catalase	K03781	katE, CAT, catB, srpA	catalase	52.1749	0.379438	0.263929	158.455
	g_19213	0	0	O13401	RecName: Full=Superoxide dismutase	K04564	SOD2	superoxide dismutase, Fe-Mn family	51.5738	0.430927	0.156502	156.484
	g_34528	0	0	O13285	RecName: Full=Isocitrate dehydrogenase	K00031	IDH1, IDH2, icd	isocitrate dehydrogenase	48.3473	0.255436	0.138044	146.222
	g_48493	0	0	P13703	RecName: Full=Hydroxymethylglutaryl-CoA lyase; Short=HL; Short=HMG-CoA lyase; AltName: Full=3-hydroxy-3-methylglutarate-CoA lyase	K01640	HMGCL, hmgL	hydroxymethylglutaryl-CoA lyase	32.3689	7.28923	6.36171	138.059
	g_33668	0	0	P53641	RecName: Full=Superoxide dismutase	K04564	SOD2	superoxide dismutase, Fe-Mn family	42.1641	1.28109	1.17853	133.871
	g_22210	0	0	P39518	RecName: Full=Long-chain-fatty-acid--CoA ligase 2; AltName: Full=Fatty acid activator 2; AltName: Full=Long-chain acyl-CoA synthetase 2	K01897	ACSL, fadD	long-chain acyl-CoA synthetase	31.3746	6.41765	6.66846	133.382
	g_44037	0	0	O13289	RecName: Full=Peroxisomal catalase	K03781	katE, CAT, catB, srpA	catalase	39.1619	1.79117	1.69643	127.949
	g_44437	0	0	P0AGD2	RecName: Full=Superoxide dismutase	K04565	SOD1	superoxide dismutase, Cu-Zn family	3.16087	15.4793	23.9715	127.835
	g_10576	0	0	P32796	RecName: Full=Carnitine O-acetyltransferase, mitochondrial; Short=Carnitine acetylase; Flags: Precursor	K00624	E2.3.1.7	carnitine O-acetyltransferase	40.8207	0.910828	0.635723	127.102
	g_05300	0	0	P16100	RecName: Full=Isocitrate dehydrogenase	K00031	IDH1, IDH2, icd	isocitrate dehydrogenase	9.37463	21.7463	11.0474	126.505
	g_29269	0	0	Q6FWL5	RecName: Full=Superoxide dismutase	K04565	SOD1	superoxide dismutase, Cu-Zn family	35.6441	0.765178	1.10103	112.531
	g_34569	0	0	Q02NB5	RecName: Full=Isocitrate dehydrogenase	K00031	IDH1, IDH2, icd	isocitrate dehydrogenase	34.2251	1.70559	0.892455	110.469
	g_43402	0	0	P44446	RecName: Full=Putative long-chain-fatty-acid--CoA ligase; AltName: Full=Long-chain acyl-CoA synthetase; Short=LACS	K01897	ACSL, fadD	long-chain acyl-CoA synthetase	28.4679	4.91264	3.22007	109.802
For secretion system, further analysis was conducted. The following genes highlighted by yellow and blue background correspond to genes that significantly up-regulated by yellow and blue light. It can be observed that most of genes up-regulated by yellow light encode pilis-related proteins, while blue light up-regulated genes for protein translocase.
Pathways/Genes	gene_id	Sig0alP	tmhmm	SwissProt_ID	SwissProt_Description	ko	ko_name	ko_des	Blue_mean	Dark_mean	Yellow_mean	sum
Secretion system	g_38850	0	0	Q9F746	RecName: Full=Chaperone protein ClpB	K11907	vasG, clpV	type VI secretion system protein VasG	7868.52	1704.78	1577.04	33451
	g_20098	0	1	Q07564	RecName: Full=Fimbrial protein EcpC; AltName: Full=Pilin; Flags: Precursor	K02650	pilA	type IV pilus assembly protein PilA	24.6899	93.1643	701.937	2459.37
	g_23577	0	0	NA	NA	K12340	tolC, bepC, cyaE, raxC, sapF, rsaF, hasF	outer membrane protein	5.60674	365.115	196.888	1702.83
	g_26647	0	1	P52059	RecName: Full=Uncharacterized protein in proC 3'region; AltName: Full=ORF3	K02221	yggT	YggT family protein	14.2669	186.547	213.579	1243.18
	g_13632	0	1	P26760	RecName: Full=Toxin RTX-I translocation ATP-binding protein; AltName: Full=APX-IB; AltName: Full=Cytolysin IB; Short=CLY-IB; AltName: Full=HLY-IB; AltName: Full=RTX-I toxin determinant B	K12541	lapB	ATP-binding cassette, subfamily C, bacterial LapB	8.53236	210.151	177.036	1187.16
	g_22211	0	1	O30583	RecName: Full=Pilin-like competence factor ComP; Flags: Precursor	K02650	pilA	type IV pilus assembly protein PilA	52.342	64.2775	199.804	949.271
	g_26508	0	1	O30583	RecName: Full=Pilin-like competence factor ComP; Flags: Precursor	K02650	pilA	type IV pilus assembly protein PilA	23.1811	55.8587	218.298	892.013
	g_07029	0	1	P54085	RecName: Full=Sec-independent protein translocase protein TatC	K03118	tatC	sec-independent protein translocase protein TatC	6.38704	163.922	114.754	855.19
	g_39145	0	1	NA	NA	K03075	secG	preprotein translocase subunit SecG	221.44	21.8319	25.3337	805.816
	g_52123	0	1	P13253	RecName: Full=Fimbrial protein; AltName: Full=340 antigen; AltName: Full=Pilin; AltName: Full=Serogroup D; Flags: Precursor	K02650	pilA	type IV pilus assembly protein PilA	4.94649	49.0174	188.301	726.796
	g_10809	0	1	Q9HWF5	RecName: Full=Protein translocase subunit SecY	K03076	secY	preprotein translocase subunit SecY	40.2669	110.284	79.4487	689.999
	g_04965	0	1	D0MIN4	RecName: Full=Protein translocase subunit SecD	K12257	secDF	SecD/SecF fusion protein	174.216	20.4121	22.7768	652.214
	g_00675	0	0	A0LYR8	RecName: Full=Protein translocase subunit SecA	K03070	secA	preprotein translocase subunit SecA	159.407	23.878	29.0916	637.132
	g_36894	0	0	P37105	RecName: Full=Signal recognition particle protein; AltName: Full=Fifty-four homolog	K03106	SRP54, ffh	signal recognition particle subunit SRP54	156.02	19.0293	18.6331	581.046
	g_14237	0	1	P38376	RecName: Full=Protein translocase subunit SecY	K03076	secY	preprotein translocase subunit SecY	151.646	4.47142	1.98131	474.297
	g_36427	0	1	Q4JVQ1	RecName: Full=Sec-independent protein translocase protein TatA	K03116	tatA	sec-independent protein translocase protein TatA	152.177	2.25657	1.4242	467.573
	g_09486	1	0	S0HPF7	RecName: Full=Type IV pilus biogenesis factor PilY1; AltName: Full=Pilus-associated adhesin PilY; Flags: Precursor	K02674	pilY1	type IV pilus assembly protein PilY1	18.2378	44.5067	68.7244	394.407
	g_42737	0	0	Q4JTQ3	RecName: Full=Protein translocase subunit SecA 1	K03070	secA	preprotein translocase subunit SecA	125.834	2.26325	0.772996	386.61
	g_49852	0	1	O30583	RecName: Full=Pilin-like competence factor ComP; Flags: Precursor	K02650	pilA	type IV pilus assembly protein PilA	5.07183	31.6286	70.7762	322.43
	g_49884	0	1	P17836	RecName: Full=Fimbrial protein; AltName: Full=Pilin; Flags: Precursor	K02650	pilA	type IV pilus assembly protein PilA	71.3645	3.9908	30.0643	316.259
	g_31469	0	1	P02973	RecName: Full=Fimbrial protein; AltName: Full=Pilin; Flags: Precursor	K02650	pilA	type IV pilus assembly protein PilA	7.70461	21.9126	75.4225	315.119
	g_39669	0	0	NA	NA	K12543	lapE	outer membrane protein, adhesin transport system	5.11559	46.4971	46.7289	295.025
	g_00421	0	1	Q51463	RecName: Full=Flagellar M-ring protein	K02409	fliF	flagellar M-ring protein FliF	7.12308	37.1094	50.168	283.201
	g_10722	0	0	P52612	RecName: Full=Flagellum-specific ATP synthase	K02412	fliI	flagellum-specific ATP synthase	2.13868	53.7072	36.393	276.716
	g_01761	0	0	A4VPA3	RecName: Full=Protein translocase subunit SecA	K03070	secA	preprotein translocase subunit SecA	21.2143	33.1231	27.5333	245.612
	g_45982	1	0	P0AEA4	RecName: Full=Curli production assembly/transport component CsgG; Flags: Precursor >P0AEA3.1 RecName: Full=Curli production assembly/transport component CsgG; Flags: Precursor >P0AEA2.1 RecName: Full=Curli production assembly/transport component CsgG; Flags: Precursor	K06214	csgG	curli production assembly/transport component CsgG	54.0368	16.2755	6.25533	229.703
	g_14330	0	1	P40727	RecName: Full=Flagellar biosynthetic protein FlhB	K02401	flhB	flagellar biosynthesis protein FlhB	2.24118	43.6254	21.6574	202.572
	g_56475	0	1	A6L9D2	RecName: Full=Membrane protein insertase YidC; AltName: Full=Foldase YidC; AltName: Full=Membrane integrase YidC; AltName: Full=Membrane protein YidC	K03217	yidC, spoIIIJ, OXA1, ccfA	YidC/Oxa1 family membrane protein insertase	51.5717	4.94325	7.4679	191.948
	g_17892	0	0	Q4JVU1	RecName: Full=Protein translocase subunit SecA 2	K03070	secA	preprotein translocase subunit SecA	60.835	1.62461	0.557621	189.052
	g_16883	1	0	NA	NA	K12340	tolC, bepC, cyaE, raxC, sapF, rsaF, hasF	outer membrane protein	46.7907	4.12646	7.1184	174.107
	g_33248	0	1	P66843	RecName: Full=Signal recognition particle receptor FtsY; Short=SRP receptor >P9WGD8.1 RecName: Full=Signal recognition particle receptor FtsY; Short=SRP receptor >P9WGD9.1 RecName: Full=Signal recognition particle receptor FtsY; Short=SRP receptor	K03110	ftsY	fused signal recognition particle receptor	53.6644	0.785159	0.371212	164.462
	g_31453	0	1	NA	NA	K08084	fimT	type IV fimbrial biogenesis protein FimT	3.02689	9.75439	34.9031	143.053
	g_13236	0	1	P42257	RecName: Full=Protein PilJ	K02660	pilJ	twitching motility protein PilJ	8.8079	22.1351	15.3136	138.77
	g_09412	0	1	P57039	RecName: Full=Fimbrial protein; AltName: Full=Pilin; Flags: Precursor	K02650	pilA	type IV pilus assembly protein PilA	8.153	19.6673	17.1457	134.898
	g_45131	0	1	Q8FLS3	RecName: Full=Membrane protein insertase YidC; AltName: Full=Foldase YidC; AltName: Full=Membrane integrase YidC; AltName: Full=Membrane protein YidC	K03217	yidC, spoIIIJ, OXA1, ccfA	YidC/Oxa1 family membrane protein insertase	43.6026	0.694812	0.41885	134.149
	g_15571	0	1	P34750	RecName: Full=Fimbrial assembly protein PilQ; Flags: Precursor	K02666	pilQ	type IV pilus assembly protein PilQ	9.28016	19.9022	15.4248	133.821
	g_56016	0	0	Q00512	RecName: Full=Type II secretion system protein E; Short=T2SS protein E; AltName: Full=General secretion pathway protein E; AltName: Full=Type II traffic warden ATPase	K02454	gspE	general secretion pathway protein E	6.88809	15.3663	21.9826	132.711
	g_49113	0	0	P0AGD9	RecName: Full=Signal recognition particle protein; AltName: Full=Fifty-four homolog >P0AGD8.1 RecName: Full=Signal recognition particle protein; AltName: Full=Fifty-four homolog >P0AGD7.1 RecName: Full=Signal recognition particle protein; AltName: Full=Fifty-four homolog; Short=Ffh; AltName: Full=p48	K03106	SRP54, ffh	signal recognition particle subunit SRP54	9.8919	16.7049	14.6115	123.625
	g_27445	0	1	Q51910	RecName: Full=Flagellar biosynthesis protein FlhA	K02400	flhA	flagellar biosynthesis protein FlhA	3.27061	15.4663	20.9379	119.024
	g_23376	0	1	P34750	RecName: Full=Fimbrial assembly protein PilQ; Flags: Precursor	K02666	pilQ	type IV pilus assembly protein PilQ	5.4378	14.1649	17.7458	112.046
	g_18344	0	1	P15928	RecName: Full=Flagellar M-ring protein	K02409	fliF	flagellar M-ring protein FliF	2.40573	22.3876	12.0953	110.666
	g_47050	1	1	A4VS82	RecName: Full=Membrane protein insertase YidC; AltName: Full=Foldase YidC; AltName: Full=Membrane integrase YidC; AltName: Full=Membrane protein YidC	K03217	yidC, spoIIIJ, OXA1, ccfA	YidC/Oxa1 family membrane protein insertase	5.93561	15.1963	12.908	102.12
	g_29145	1	1	A4VS82	RecName: Full=Membrane protein insertase YidC; AltName: Full=Foldase YidC; AltName: Full=Membrane integrase YidC; AltName: Full=Membrane protein YidC	K03217	yidC, spoIIIJ, OXA1, ccfA	YidC/Oxa1 family membrane protein insertase	7.05368	14.099	12.5371	101.069

## Sheet: S1
Table S1. Statistic summary of unigenes obtained through clean reads assembly
1. Transcripts Information
Samples	Number of transcripts	Average number of transcripts	Total length (bp)	Average total length	Min length	Max length	Average length	Average length
Blue1	134599	132951	85919295	77591722	197	85629	638.3	583
Blue2	135862		75682473		84	57433	557.1
Blue3	128391		71173398		197	112849	554.3
Dark1	52490	56014	33818001	35877126	94	117282	644.3	641
Dark2	57157		35918000		197	112284	628.4
Dark3	58395		37895376		197	126032	648.9
Yellow1	69613	66051	41305106	39587255	99	330546	593.4	600
Yellow2	68999		40442350		197	273774	586.1
Yellow3	59541		37014309		133	115134	621.7
2. Changing ratio
Light	-	Average number of transcripts	-	Average total length	-	-	-	Average length
Blue	-	1.374	-	1.163	-	-	-	-0.089
Yellow	-	0.179	-	0.103	-	-	-	-0.063

## Sheet:  S2
Table S2. Highly expressed genes that encode phototransduction of blue and yellow light datasets. Groups of blue and yellow light were manually annotated and merged. SignalP and Tmhmm represented signal peptide and transmembrane protein. 1 and 0 were utilized to denote whether or not this gene encodes signal peptide and transmembrane protein.
Gene id	SwissProt	Genes		SwissProt Description	SignalP	Tmhmm	Notes
g_34466	Q75D00	ACT1	RecName: Full = Actin		0	0	Actins are highly conserved proteins that involve in various types of cell motility
g_01051	P12716	Actin, cytoplasmic	RecName: Full = Actin, cytoplasmic; Contains: RecName: Full = Actin, cytoplasmic, intermediate form; Flags: Precursor		0	0	Catalytic activity: ATP + H2O = ADP + H+ + phosphate
g_09501	P04464	Calmodulin	RecName: Full = Calmodulin; Short = CaM		0	0	Calmodulin mediates the control of a large number of enzymes, ion channels and other proteins by Ca2+. Among the enzymes to be stimulated by the calmodulin-Ca2+ complex are a number of protein kinases and phosphatases.
g_49798	P04464	Calmodulin	RecName: Full = Calmodulin; Short = CaM		0	0
g_09982	P61859	cmd-1	RecName: Full = Calmodulin; Short=CaM > P61860.2 RecName: Full=Calmodulin; Short=CaM > P61861.2 RecName: Full = Calmodulin; Short=CaM > Q9UWF0.4 RecName: Full = Calmodulin; Short = CaM		0	0
g_31770	Q09196	cdc4	RecName: Full = Myosin regulatory light chain cdc4		0	1	Involved in cytokinesis. Required for the formation and function of the contractile ring.
g_24609	P62871	GNB1	RecName: Full = Guanine nucleotide-binding protein G(I)/G(S)/G(T) subunit beta-1; AltName: Full = Transducin beta chain 1 > P62872.3 RecName: Full = Guanine nucleotide-binding protein G(I)/G(S)/G(T) subunit beta-1; AltName: Full = Transducin beta chain 1 > P62873.3 RecName: Full = Guanine nucleotide-binding protein G(I)/G(S)/G(T) subunit beta-1; AltName: Full = Transducin beta chain 1 > P62874.3 …		0	0	Guanine nucleotide-binding proteins (G proteins) are involved as a modulator or transducer in various transmembrane signaling systems. The beta and gamma chains are required for the GTPase activity, for replacement of GDP by GTP, and For G protein-effector interaction (By similarity).
g_48714	P62871	GNB1	RecName: Full = Guanine nucleotide-binding protein G(I)/G(S)/G(T) subunit beta-1; AltName: Full = Transducin beta chain 1 > P62872.3 RecName: Full = Guanine nucleotide-binding protein G(I)/G(S)/G(T) subunit beta-1; AltName: Full = Transducin beta chain 1 > P62873.3 RecName: Full = Guanine nucleotide-binding protein G(I)/G(S)/G(T) subunit beta-1; AltName: Full = Transducin beta chain 1 > P62874.3 …		0	0	Required for normal chemotaxis in response to cAMP and for aggregation during scorocarp development
g_33597	P36408	gpbA	RecName: Full = Guanine nucleotide-binding protein subunit beta		0	0
g_08757	Q41420	PCM3	PUTATIVE PSEUDOGENE: RecName: Full = Putative calmodulin-3; Short = CaM-3		0	0	Calmodulin mediates the control of a large number of enzymes, ion channels and other proteins by Ca2+. Among the enzymes to be stimulated by the calmodulin-Ca2+ complex are a number of protein kinases and phosphatases.

[truncated: 17 more sheets: S3, S4, S5, 2A, 3A, 3B, 3C, 3D, 3E, 4C, 4D, 4E, 4F, 5B, 5C, 5D, 5EF]
